# Supplementary material for: Mitochondria‐associated membrane collapse is a common pathomechanism in SIGMAR1‐ and SOD1‐linked ALS
Source: EMBO Mol Med. 2016 Nov 7;8(12):1421–37. doi: 10.15252/emmm.201606403 (PMC5167132; doi:10.15252/emmm.201606403)
Supplement: Supplementary file 2 — Table EV1 [file EMMM-8-1421-s002.xlsx]

## Sheet: Sheet1
Table EV1 - List of modifeid p-values indicated as "significant" in the figures
Figure	Compared group A	Compared group B	p-value	Indication
2B	WT, 1 h	E102Q, 1 h	0.0216	＊
2B	WT, 2 h	E102Q, 2 h	0.0005	＊＊
2B	WT, 4 h	E102Q, 4 h	< 0.0001	＊＊
2B	WT, 6 h	E102Q, 6 h	< 0.0001	＊＊
2B	WT, 1 h	L95fs, 1 h	0.0116	#
2B	WT, 2 h	L95fs, 2 h	0.0022	##
2B	WT, 4 h	L95fs, 4 h	< 0.0001	##
2B	WT, 6 h	L95fs, 6 h	< 0.0001	##
2C	E102Q	E102Q, MG-132	0.0303	＊
2C	E102Q	E102Q, E64d/PepA	0.0145	＊
2C	L95fs	L95fs, E64d/PepA	0.0131	＊
2I	N2a + siCtrl	N2a + siSig1R	0.0272	＊
2I	N2a + siCtrl	N2a-IP3R3 + siCtrl	0.0267	＊
2I	N2a + siCtrl	N2a-IP3R3 + siSig1R	< 0.0001	＊＊
2I	N2a + siSig1R	N2a-IP3R3 + siSig1R	0.0134	＊
2I	N2a-IP3R3 + siCtrl	N2a-IP3R3 + siSig1R	0.0109	＊
2J	N2a + siCtrl	N2a-IP3R3 + siSig1R	0.0198	＊
2J	N2a + siSig1R	N2a-IP3R3 + siSig1R	0.0134	＊
2J	N2a-IP3R3 + siCtrl	N2a-IP3R3 + siSig1R	0.0144	＊
2K	siCtrl	siSIg1R	0.0101	＊
2K	siCtrl	siSig1R + WT Sig1R	0.0257	＊
2K	siCtrl	siSig1R + E102Q Sig1R	0.0109	＊
2K	siCtrl	siSig1R + L95fs Sig1R	0.0116	＊
2K	siSig1R + WT Sig1R	siSIg1R	< 0.0001	＊＊
2K	siSig1R + WT Sig1R	siSig1R + E102Q Sig1R	< 0.0001	＊＊
2K	siSig1R + WT Sig1R	siSig1R + L95fs Sig1R	< 0.0001	＊＊
2J	siCtrl	siSig1R	0.0041	＊＊
2J	siCtrl	siSig1R + WT Sig1R	0.0011	＊＊
2J	siSig1R + E102Q Sig1R	siSig1R	0.0053	＊＊
2J	siSig1R + E102Q Sig1R	siSig1R + WT Sig1R	0.001	＊＊
2J	siSig1R + L95fs Sig1R	siSig1R	0.0076	＊＊
2J	siSig1R + L95fs Sig1R	siSig1R + WT Sig1R	0.0005	＊＊
3B	SOD1G85R/Sig1R+/+	SOD1G85R/Sig1R−/−	< 0.0001	＊＊
3B	SOD1G85R/Sig1R+/−	SOD1G85R/Sig1R−/−	< 0.0001	＊＊
3C	SOD1G85R/Sig1R+/+	SOD1G85R/Sig1R−/−	0.0011	＊＊
3C	SOD1G85R/Sig1R+/−	SOD1G85R/Sig1R−/−	0.0165	＊
3D	SOD1G85R/Sig1R+/+	SOD1G85R/Sig1R−/−	0.0177	＊
3D	SOD1G85R/Sig1R+/−	SOD1G85R/Sig1R−/−	0.0308	†
3E	SOD1G85R/Sig1R+/+	SOD1G85R/Sig1R−/−	0.0407	＊
3E	SOD1G85R/Sig1R+/−	SOD1G85R/Sig1R−/−	0.017	†
3F	SOD1G85R/Sig1R+/+	SOD1G85R/Sig1R−/−	< 0.0001	＊＊
3F	SOD1G85R/Sig1R+/−	SOD1G85R/Sig1R−/−	< 0.0001	††
4C	SOD1WT spinal cord	SOD1G93A spinal cord	0.008	＊
4C	SOD1WT spinal cord	SOD1G93A brain	0.0062	＊
6K	Non-Tg	SOD1G85R	< 0.0001	＊＊
6K	Non-Tg	Sig1R-KO	< 0.0001	＊＊
7A	mock	G85R	0.0026	＊＊
7A	mock	G85R + IP3R3	< 0.0001	＊＊
7A	mock	G93A	0.003	＊＊
7A	mock	G93A + IP3R3	< 0.0001	＊＊
7A	IP3R3	G85R	0.0054	＊＊
7A	IP3R3	G85R + IP3R3	< 0.0001	＊＊
7A	IP3R3	G93A	0.0072	＊＊
7A	IP3R3	G93A + IP3R3	< 0.0001	＊＊
7A	WT	G85R	0.0014	＊＊
7A	WT	G85R + IP3R3	< 0.0001	＊＊
7A	WT	G93A	0.0013	＊＊
7A	WT	G93A + IP3R3	< 0.0001	＊＊
7A	WT + IP3R3	G85R	0.0093	＊＊
7A	WT + IP3R3	G85R + IP3R3	< 0.0001	＊＊
7A	WT + IP3R3	G93A	0.0098	＊＊
7A	WT + IP3R3	G93A + IP3R3	< 0.0001	＊＊
7A	G85R	G85R + IP3R3	0.0152	＊
7A	G93A	G93A + IP3R3	0.0101	＊
7C	mock	G85R	0.0355	＊
7C	mock	G93A	0.0306	＊
7C	WT	G85R	0.0248	＊
7C	WT	G93A	0.0194	＊
7D	G85R	G85R + WT Sig1R	0.0005	＊
7D	G85R + WT Sig1R	G85R + E102Q Sig1R	0.0152	＊
7D	G85R + WT Sig1R	G85R + L95fs Sig1R	0.0015	＊
7F	mock	G85R	0.0225	＊
7F	mock	G93A	0.0286	＊
7F	WT	G85R	0.0383	＊
7F	WT	G93A	0.0416	＊
7G	G85R	G85R + WT Sig1R	0.0493	＊
7G	G85R + WT Sig1R	G85R + E102Q Sig1R	0.0389	＊
7G	G85R + WT Sig1R	G85R + L95fs Sig1R	0.0362	＊
7I	B6J LSC	SOD1G85R/Sig1R−/− LSC	< 0.0001	＊＊
7I	B6J LSC	SOD1G85R/Sig1R−/− brain	< 0.0001	＊＊
7I	B6J brain	SOD1G85R/Sig1R−/− LSC	< 0.0001	＊＊
7I	B6J brain	SOD1G85R/Sig1R−/− brain	< 0.0001	＊＊
7I	Sig1R−/− LSC	SOD1G85R/Sig1R−/− LSC	< 0.0001	＊＊
7I	Sig1R−/− LSC	SOD1G85R/Sig1R−/− brain	< 0.0001	＊＊
7I	Sig1R−/− brain	SOD1G85R/Sig1R−/− LSC	< 0.0001	＊＊
7I	Sig1R−/− brain	SOD1G85R/Sig1R−/− brain	< 0.0001	＊＊
7I	SOD1G85R LSC	SOD1G85R/Sig1R−/− LSC	< 0.0001	＊＊
7I	SOD1G85R LSC	SOD1G85R/Sig1R−/− brain	0.0003	＊＊
7I	SOD1G85R brain	SOD1G85R/Sig1R−/− LSC	0.0038	＊＊
7I	SOD1G85R brain	SOD1G85R/Sig1R−/− brain	0.0097	＊＊
8A	PBS	PRE-084	0.0008	＊＊
8A	PBS	NE-100	0.0259	＊
8B	PBS	PRE-084	0.0051	＊＊
8B	NE-100	PRE-084	0.0008	＊＊
8C	mock	G85R	0.0416	＊
8C	mock	G85R + NE-100	0.0382	＊
8C	mock	G93A	0.0402	＊
8C	mock	G93A + NE-100	0.0363	＊
8D	mock	G85R	0.0386	＊
8D	mock	G85R + NE-100	0.0412	＊
8D	mock	G93A	0.0298	＊
8D	mock	G93A + NE-100	0.0281	＊
