# Supplementary material for: Mitochondria‐associated membrane collapse is a common pathomechanism in SIGMAR1‐ and SOD1‐linked ALS
Source: EMBO Mol Med. 2016 Nov 7;8(12):1421–37. doi: 10.15252/emmm.201606403 (PMC5167132; doi:10.15252/emmm.201606403)
Supplement: Supplementary file 3 — Source Data for Expanded View [file EMMM-8-1421-s009.zip]

Archive with 2 entries (1 files):
- EMM_06403_EV1_source_data/
- EMM_06403_EV1_source_data/EMM_06403_EV1_source_data.pdf
